# Supplementary material for: Characterization of glomerular basement membrane components within pediatric glomerular diseases
Source: Clin Kidney J. 2024 Feb 14;17(3):sfae037. doi: 10.1093/ckj/sfae037 (PMC10919337; doi:10.1093/ckj/sfae037)
Supplement: sfae037_Supplemental_Files [file sfae037_supplemental_files.zip]

Archive with 2 entries (2 files):
- Supplemental Figures.pdf
- Supplemental Table.pptx
